# Supplementary material for: Single-cell analyses of human islet cells reveal de-differentiation signatures
Source: Cell Death Discov. 2018 Feb 9;4:14. doi: 10.1038/s41420-017-0014-5 (PMC5841351; doi:10.1038/s41420-017-0014-5)
Supplement: Supplementary file 3 — Supplementary Tables S1 and S2 [file 41420_2017_14_MOESM3_ESM.xlsx]

## Sheet: Primers DONE
Supplementary Table 1
Primer	Sequence	Purpose
hActinF	TTGCCGATCCGCCGCCCGTC	RT
hActinR	CCCATGCCCACCATCACGCCCTGG	RT
hActinNPF	ATATCGCCGCGCTCGTCGTC	QPCR
hActinNPR	ATGCCCACCATCACGCCCTG	QPCR
hActinGEF	AGATGACCCAGATCATGTTTGA	RT/QPCR
hActinGER	AGAGGCGTACAGGGATAGCA	RT
hActinGENR	TAGCACAGCCTGGATAGCAA	QPCR
hInsv1-3F2	CCTGCAGGTGGGGCAGGTGGAGC	RT
hInsv1-3R2	CGGGTGTGGGGCTGCCTGCG	RT
hInsNPF	GAGGGGTCCCTGCAGAAGCG	QPCR
hInsNPR	CCTGCGGGCTGCGTCTAGTT	QPCR
hGcgF	ACAGCACACTACCAGAAGACAGCA	RT
hGcgR	TGTGCCCTGTGAATGGCGCT	RT
hGcgNPF	CTGGTACAAGGCAGCTGGCAAC	QPCR
hGcgNPR	GTGCCCTGTGAATGGCGCTTG	QPCR
hSstF	GCTGCGCTGTCCATCGTCCT	RT
hSstR	TTGGCCAGTTCCTGCTTCCCC	RT
hSstNPF	TGCGCTGTCCATCGTCCTGG	QPCR
hSstNPR	TGGCCAGTTCCTGCTTCCCC	QPCR
hGhrlvl3F	ACCAGAGAGTCCAGCAGAGAAAGGA	RT
hGhrlvl3R	GCCTGGCTGTGCTGCTGGTA	RT
hGhr1NPF	CTCTAGCAGGCTGGCTCCGC	QPCR
hGhr1NPR	GCCTGGCTGTGCTGCTGGTA	QPCR
hPPYF	CTCTGGACTCCGGATGGCTGC	RT
hPPYR	GTGTGGCATTGTCCCCTGGGT	RT
hPpyNPF	CCCTGCTGCTCCTGTCCACC	QPCR
hPpyNPR	GTGTGGCATTGTCCCCTGGGT	QPCR
hIappF	GAAGCAATGGGCATCCTGAAGCTG	RT/QPCR
hIappR	ATTTGCCAGGCGCTGCGTTG	RT/QPCR
hGckF	GGAGGCCGCCAAGAAGGAGAA	RT
hGckR	AGTCCCCGACTTCTGAGCCTTCTG	RT
hGckNPF	GGCCGCCAAGAAGGAGAAGGT	QPCR
hGckNPR	TCTGGGGTGGAGCGCACGTA	QPCR
hGckNPF2	GGCCGCCAAGAAGGAGAAGGTA	QPCR
hGckNPR2	GGGCAGCATCTTCACACTGGC	QPCR
hPcsk1F	GCTCCTCCACACTGGCCACC	RT
hPcsk1R	ATTTGGGTTTGCTTCCAGGGCCA	RT
hPcsk1NPF	ACGAGCGCTGACCTGCACAA	QPCR
hPcsk1NPR	GGGCCAGAGCGAAGATGCCA	QPCR
hPcsk2F	TGTGGCTGAAGCCTGGGAGC	RT
hPcsk2R	CATCGGGTCCCGTGGCTGTT	RT
hPcsk2NPF	TGGGAGCTGGGATACACAGGGA	QPCR
hPcsk2NPR	GGGTCGTTGCTGCTGAAGTCGT	QPCR
hChgaF	AGCTCCAAGACCTCGCTCTCCA	RT
hChgaR	GATGGCTCTTCCACCGCCTCTTTC	RT
hChgaNPF	CTCGCTCTCCAAGGCGCCAA	QPCR
hChgaNPR	TGGCTCTTCCACCGCCTCTTTC	QPCR
hChgbF	GCCAACGCTGCTTCTCAGCC	RT
hChgbR	TGCAGCGAGTCACCATTCCTTCA	RT
hChgbNPF	GCCAACGCTGCTTCTCAGCCT	QPCR
hChgbNPR	GCAGCGAGTCACCATTCCTTCATTG	QPCR
hSypF	TGCTGCAATGGGTCTTCGCCA	RT
hSypR	CTCGGCAGGTGGGTGCATCA	RT
hSypNPF	AGCTGAGCGTGGATTGTGCCA	QPCR
hSypNPR	CGGCAGGTGGGTGCATCAAAG	QPCR
hGlut1F	AGCAGCAAGAAGCTGACGGGTCGCC	RT
hGlut1R	AGCGTGGTGAGCGTGGTGGGC	RT
hGlut1NPF	CTGACGGGTCGCCTCATGCT	QPCR
hGlut1NPR	GCGGTGGACCCATGTCTGGT	QPCR
hKcnj11F	AGTGGGACCCAGGTGGAGGT	RT
hKcnj11R	GTGGCCTAGGGCCTCACTGC	RT
hKcnj11NPF	GGGACCCAGGTGGAGGTAAGGA	QPCR
hKcnj11NPR	TCCTCTCGGTGGGCACCTTCT	QPCR
hHb9F	GCGTCCACCGCGGGCATGATCC	RT
hHb9R	AAGCGCTTGGGCCGCGACAGG	RT
hHb9NPF	CGCAGTCGAACCTCCTGGGG	QPCR
hHb9NPR	CTTGGGCCGCGACAGGTACT	QPCR
hPdx1F	CCTTCCCGGAGGGAGCCGAGCC	RT
hPdx1R	GTAGGCCGTGCGCGTCCGCT	RT
hPdx1NPF	GCGTCCTGGAGGAGCCCAAC	QPCR
hPdx1NPR	GTGCGCGTCCGCTTGTTCTC	QPCR
hPdx1NP2F	AAAGCTCACGCGTGGAAAGGC	QPCR
hPdx1NP2R	GCGTCCGCTTGTTCTCCTCCG	QPCR
hNkx6.1F	ACGCACGCCTGGCCTGTACCCC	RT
hNkx6.1R	CCCTCTCGGGCCCCGCCAAGTA	RT
hNkx6.1NPF	CACGCCTGGCCTGTACCCC	QPCR
hNkx6.1NPR	CTCGGGCCCCGCCAAGTATT	QPCR
hMafAF3	GCCCGCTGGCCATCGAGTACGTCA	RT
hMafAR3	GAGGACAGCGAGCCTGGCGGC	RT
hMafaNPF	CGCTGGCCATCGAGTACGTCAAC	QPCR
hMafaNPR	ACAGCGAGCCTGGCGGC	QPCR
hIrx2F	TACGAGCCCAAGAAAGATGCCAGC	RT
hIrx2R	GAAGCACCAGGGTGCCCACTT	RT
hIrx2NPF	AAAGATGCCAGCGAGGGCTGC	QPCR
hIrx2NPR	GCACCAGGGTGCCCACTTACT	QPCR
hArxF	GGACGTCTTCACCAGGGAGGAAC	RT
hArxR	TCTCCCGCTTGCGCCACTT	RT
hArxNPF	GGAGGAACTGGCCATGAGGCTG	QPCR
hArxNPR	CACTTGGCCCGACGGTTCTGG	QPCR
hBrn4F	CCCTCGGGCATCACTGGGTG	RT
hBrn4R	CTACGTGTGGCGAGCGGTGA	RT
hBrn4NPF3	CAGTCTGAGCGACGGGGGC	QPCR
hBrn4NPR3	TGGCGAGCGGTGATGGATGA	QPCR
hCckbrF	GGCTGCCAGGGGCTGTTCA	RT
hCckbrR	TAGCCAGCAGCTTGGCCTGG	RT
hCckbrNPF	GCCAGGGGCTGTTCACCAGA	QPCR
hCckbrNPR	CAGGCCGGGAACGTGGAAGT	QPCR
hHhexF	ACACGCACGCCCTGCTCCGC	RT
hHhexR	TGGCCAGACGCTTCCTCTCGGGC	RT
hHhexNPF2	CGACCCCCTGGGCAAACCT	QPCR
hHhexNPR2	ATCTCACCTGGCCGCCTTTCC	QPCR
hFoxo1F	AGCTCGGCGGGCTGGAAG	RT
hFoxo1R	GCAGCTCGGCTTCGGCTCTTA	RT
hFoxo1NPF	GATGCTCAATCCAGAGGGTGGCA	QPCR
hFoxo1NPR	AGCTCGGCTTCGGCTCTTAGC	QPCR
hHnf4av1F2	GGACGACCAGGTGGCCCTGCTCAGA	RT
hHnf4av1R2	GCTCCGGGCAGTGCCGAGGGA	RT
hHnf4aNPF	CTCAGAGCCCATGCTGGCGA	QPCR
hHnf4aNPR	GGGCAGTGCCGAGGGACAAT	QPCR
hHnf1aF3	CTTCTGCAGGAGGACCCGTGGCGT	RT
hHnf1aR3	GGCGGCCCGCTTCTGCGTCT	RT
hHnf1aNPF	TGGCGTGTGGCGAAGATGGT	QPCR
hHnf1aNPR	GGCCCGCTTCTGCGTCTTCA	QPCR
hKlf11F	GACGCGCGCGCAGTTGAC	RT
hKlf11R	AGAGACAGGCGTGAGGGGTCT	RT
hKlf11NPF	ACGCGCGCGCAGTTGAC	QPCR
hKlf11NPR	GGCGTGAGGGGTCTTATCCGC	QPCR
hPax4F5	AGGACACGGTGAGGGTCTGGT	RT
hPax4R5	CAGTGGTTCCAGGGCAGGCA	RT
hPax4NPF	AGCCAAATGGCGTCGGCAAG	QPCR
hPax4NPR	ACTGCCAGGGGACTGCTGTG	QPCR
hPax4NPF3	AATGGCGTCGGCAAGAGAAG	QPCR
hPax4NPR3	GATTCCTGGGGCAACCCTTG	QPCR
hPax6v1-3F2	CCCACCACACCGGTTTCCTCC	RT
hPax6v1-3R2	GGTGGGCAGCATGCAGGAGT	RT
hPax6NPF	TCTGGCTCCATGTTGGGCCG	QPCR
hPax6NPR	GGTGGGCAGCATGCAGGAGT	QPCR
hGata4F2	GCAGAGAGTGTGTCAACTGTGGGG	RT
hGata4R2	TGGGGACCCCGTGGAGCTT	RT
hGata4NPF	CGCTCTGGAGGCGAGATGGG	QPCR
hGata4NPR	ACAGCGTGGTGGTGGTGGTC	QPCR
hGata6F	GCCCCTCATCAAGCCGCAGA	RT
hGata6R	CAAGTGGTCTGGGCACCCCAT	RT
hGata6NPF	AAGCGCGTGCCTTCATCACG	QPCR
hGata6NPR	CACACGGGTTCACCCTCGGC	QPCR
hRfx6F3	GCGGCTTGGAACAAGAGGCCA	RT
hRfx6R3	ACGAGTGAAGCCACCCTCATTCTTT	RT
hRfx6NPF	CGGCTTGGAACAAGAGGCCATTC	QPCR
hRfx6NPR	TGCTTCCAGAAAACCTTGTCAAGCC	QPCR
hHnf1bv12F	GGGGCCCGCGTCCCAGCAAA	RT
hHnf1bv12R	GGCCGTGGGCTTTGGAGGGGG	RT
hHnf1bNPF	GCCCGCGTCCCAGCAAATCT	QPCR
hHnf1bNPR	GGGCTTTGGAGGGGGACACC	QPCR
hSox9F	ACCAGCCGCGGCGGAGGAAGT	RT
hSox9R	GGGATTGCCCCGAGTGCTCGCC	RT
hSox9NPF	AGTCGGTGAAGAACGGGCAGG	QPCR
hSox9NPR	GCGCCTTGAAGATGGCGTTGG	QPCR
hNgn3F5	TGGGGCAACTCCCAGGCGGG	RT
hNgn3R5	TGGACAGTGGGCGCACCCGAGG	RT
hNgn3NPF2	AACTTGGCGACCAGAAGCCCG	QPCR
hNgn3NPR2	CGTCATCCTTTCTACCGGCGCA	QPCR
hNeuroDF5	GCCCCGCCCGCGCTTAGCAT	RT
hNeuroDR5	GATTTCGCCGCGCCTCCTGCGT	RT
hNeurod1NPF	CGCCCGCGCTTAGCATCACT	QPCR
hNeurod1NPR	TGCGTGGGCGAATTCCTCGT	QPCR
hNeuroDF6	TCCGGAGGCCCCAGGGTTAT	RT
hNeuroDR6	CGCCCATCAGCCCACTCTCG	RT
hNeuroDNP2F	CCCAGGGTTATGAGACTATCACTGC	QPCR
hNeuroDNP2R	GCCCACTCTCGCTGTACGATTTG	QPCR
hPtf1aF	CCCGGGGGCCTAGACGCCTTTCC	RT
hPtf1aR	CCGCCAGCAGCTCATCGCCGT	RT
hPtf1aNPF	CGGGGGCCTAGACGCCTTT	QPCR
hPtf1aNPR	TCCAGGGGGTCCCGTGAAGA	QPCR
hbHLHA15F	CAGGCGCAGGCGGCCAGGAC	RT
hbHLHA15R	CGCGCGCACGTGGGGGATGA	RT
hBhlhA15NPF	TCGTGACAGCAGCATCCAGCG	QPCR
hBhlhA15NPR	GGGGGATGACTTCACGCAGGG	QPCR
hNr5a2F	TCACCTGTGAAAGCTGCAAGGGAT	RT
hNr5a2R	TCCTCCACGCATTCGGTCGG	RT
hNr5a2NPF	GAGAAAGCGTTGTCCTTACTGTCGT	QPCR
hNr5a2NPR	CGCATTCGGTCGGCCCTTAC	QPCR
hKrt19F	GCCTGGGCCCTCCCGCGACT	RT
hKrt19R	CCGTTGATGTCGGCCTCCACGCTCA	RT
hKrt19NPF	GGCCCTCCCGCGACTACAG	QPCR
hKrt19NPR	TGCGCAGAGCCTGTTCCGTC	QPCR
hAmyF	CGATGGCGCCAAATAAGGAACATGG	RT
hAmyR	TGTGCCAGCAGGAAGACCAGT	RT
hAmyNPF	TGGGAGCAACCAAGTGGCTTTTG	QPCR
hAmyNPR	GCCAGCAGGAAGACCAGTTTGC	QPCR
hPrss1F	GCAGCTGCTCTTGCTGCCC	RT
hPrss1R	CCCAGTCTCACCTGGATGCGG	RT
hPrss1NPF	GCTGCTCTTGCTGCCCCCTT	QPCR
hPrss1NPR	GCCTGCTGATACCACCCACTGT	QPCR

## Sheet: Antibodies
Supplementary Table 2
			IHC	Incubation time (min)	FACS	Incubation time (min)
Gp anti-INS	Abcam	ab7842	1:100	overnight	1:100	60
Rt anti-C-peptide	DSHB	GN-ID4	1:200	overnight
Gt anti-GCG	Santa Cruz	sc-7780	1:100	overnight	1:100	60
Gt anti-SST	Santa Cruz	sc-7819	1:100	overnight	1:100	60
Rb anti-SST	Abcam	ab7840	1:100	overnight
Ms anti-PPY	Santa Cruz	sc-514155	1:100		1:100	60
Rb anti-CHGA	Millipore	AB9254	1:100	overnight
Gt anti-PDX1	Dr. Chris Wright	acid purified	1:500	overnight
Gt anti-PDX1	R&D Systems	AF2419	1:100	overnight
Gp anti-PDX1	Abcam	ab47308	1:100	overnight
Rb anti-SOX9	Millipore	AB5535	1:100	overnight
Gt anti-NEUROD1	Santa Cruz	sc-1084	1:50	overnight
Gt anti-AMY	Santa Cruz	sc-12821	1:100	overnight
Ms anti-AMY	Santa Cruz	sc-46657	1:100	overnight
Ms anti-PRSS1	Santa Cruz	sc-137077	1:100	overnight
Goat anti-Guinea Pig, Alexa Fluor 594	Life Technologies	A11075	1:500	30	1:2000	60
Donkey anti-Goat, Alexa Fluor 488	Life Technologies	A11055	1:500	30	1:2000	60
Donkey anti-Goat IgG, Alexa Fluor 594	Life Technologies	A11058	1:500	30
Donkey anti-Mouse IgG, Alexa Fluor 488	Life Technologies	A21202	1:500	30	1:2000	60
Donkey anti-Mouse IgG, Alexa Fluor 594	Life Technologies	A21203	1:500	30
Donkey anti-Rabbit IgG, Alexa Fluor 594	Life Technologies	A21207	1:500	30
Goat anti-Mouse IgG, Alexa Fluor 488	Life Technologies	A11029	1:500	30
Goat anti-Mouse IgG, Alexa Fluor 594	Life Technologies	A11032	1:500	30
Goat anti-Rabbit IgG, Alexa Fluor 488	Life Technologies	A11034	1:500	30
Goat anti-Rabbit IgG, Alexa Fluor 594	Life Technologies	A11012	1:500	30
Chicken anti-Rat IgG , Alexa Fluor 488	Life Technologies	A21470	1:500	30
